# Supplementary material for: An Integrated Comprehensive Peptidomics and In Silico Analysis of Bioactive Peptide-Rich Milk Fermented by Three Autochthonous Cocci Strains
Source: Int J Mol Sci. 2024 Feb 19;25(4):2431. doi: 10.3390/ijms25042431 (PMC10888711; doi:10.3390/ijms25042431)
Supplement: Supplementary file 1 [file ijms-25-02431-s001.zip]

Archive with 1 entries (1 files):
- ijms-2843999-supplementary.pdf
